# Supplementary material for: Assessment of the Macrophage Scavenger Receptor CD163 in Mediating Glaesserella parasuis Infection of Host Cells
Source: Vet Sci. 2023 Mar 21;10(3):235. doi: 10.3390/vetsci10030235 (PMC10054613; doi:10.3390/vetsci10030235)
Supplement: Supplementary file 1 [file vetsci-10-00235-s001.zip]

Archive with 1 entries (1 files):
- vetsci-2261517-supplementary.pdf
